# Supplementary material for: LC–MS-MS Determination of Cytostatic Drugs on Surfaces and in Urine to Assess Occupational Exposure
Source: J Anal Toxicol. 2022 Sep 15;46(9):e248–55. doi: 10.1093/jat/bkac073 (PMC9872221; doi:10.1093/jat/bkac073)
Supplement: bkac073_Supp [file bkac073_supp.zip]

Archive with 1 entries (1 files):
- bkac073_Supp/SUPPLEMENTARY DATA.doc
